# Supplementary material for: Ayka, a Novel Curtobacterium Bacteriophage, Provides Protection against Soybean Bacterial Wilt and Tan Spot
Source: Int J Mol Sci. 2022 Sep 18;23(18):10913. doi: 10.3390/ijms231810913 (PMC9502298; doi:10.3390/ijms231810913)
Supplement: Supplementary file 1 [file ijms-23-10913-s001.zip]

Archive with 3 entries (3 files):
- supplementary figures (summary).pdf
- Supplementary Table S1.xlsx
- Supplementary Table S2.xlsx
