# Supplementary material for: Ayka, a Novel Curtobacterium Bacteriophage, Provides Protection against Soybean Bacterial Wilt and Tan Spot
Source: Int J Mol Sci. 2022 Sep 18;23(18):10913. doi: 10.3390/ijms231810913 (PMC9502298; doi:10.3390/ijms231810913)
Supplement: Supplementary file 1 [file ijms-23-10913-s001.zip › Supplementary Table S1.xlsx]

## Sheet: Для статьи Ayka
	Lab. Index	Alternative name	Year	Origin	Species	GenBank	16S	Curto.sp (Evseev et al., 2022)	Cff (Tegli et al, 2002)	MALDI	Sensitivity to phage Ayka
1	C001	VKM Ac-1923 (←DSM 20129 )	before 22.08.1990	bean blight, country of origin unknown	C. flaccumfaciens pv. flaccumfaciens		Curto sp.	positive	positive	C. flaccumfaciens pvar poinsettiae DSM 20149 2.003	+
2	C002	VKM Ac-1924 (←DSM 20149 )	before 22.08.1991	country of origin unknown	C. flaccumfaciens pv. poisettiae		Curto sp.	positive		Ac-2889 Ac-1925 и др.	-
3	C003	VKM Ac-1925 (←DSM 20141)	before 22.08.1992	country of origin unknown	C. flaccumfaciens pv. betae		Curto sp.	positive	-	C. flaccumfaciens pvar poinsettiae DSM 20149 2.036	-
4	C004	VKM Ac-2186 T (←VKM B-1206)	before 22.08.1993	plant, chinese paddy	C. albidum		Curto sp.	positive	-	C. albidum HKI 11500 2.172	-
5	C005	VKM Ac-2187 T (←VKM B-1207)	before 22.08.1994	plant, chinese paddy	C. citreum		Curto sp.	positive	-	C. albidum HKI 11500 2.114 C. luteum HKI 10360 1.89	-
6	C006	VKM Ac-2098 (←IFO 15231 )	before 22.08.1995	plant, chinese paddy	C. citreum		Curto sp.	positive	-	C. albidum HKI 11500 2.161	-
7	C008	VKM Ac-2512 T (←DSM 14013 )	before 22.08.1996	plant, phyllosphere of grasses, Germany	C. herbarum	JAFBBT000000000 DSM	Curto sp.	positive	-		-
8	C009	VKM Ac-2099 T (←IFO 12674)	before 22.08.1997	oil-brine, Yabase-oil field, Akita Pref., Japan	C. pusillum		Curto sp.	?	-	C. luteum HKI 10360 1.711	-
9	C012	VKM Ac-2884	2020	Agrostis capillaris, USA	Curtobacterium sp.			positive	-	-	-
10	C014	VKM Ac-2861	2019	Area near Armstrong Redwoods State Natural Reserve	Curtobacterium sp.	JABMLA000000000	Curto sp.	positive	-	C. flaccumfaciens pvar poinsettiae DSM 20149 1.72	-
11	C015	VKM Ac-2852	2019	Avena fatua, Folsom, ElDorado County, California, USA	Curtobacterium sp.	JABMLI000000000	Curto sp.	positive	-	C. flaccumfaciens pvar poinsettiae DSM 20149 2.005	-
12	C016	VKM Ac-2887	2018	Agrostis tenuis, Moscow region, Russia	Curtobacterium sp.	JADKSB000000000	Curto sp.	positive	-	C. flaccumfaciens pvar poinsettiae DSM 20149 1.882	-
13	C017	VKM Ac-2055 = NBRC 16400	1997	Stipa pennata, Moscow region, Russia	Curtobacterium sp.		Curto sp.	positive	-	C. flaccumfaciens pvar poinsettiae DSM 20149 1.712	+
14	C018	VKM Ac-1393 = NBRC 16387	1993	Calamagrostis sp., Kunashir island, Russia	Curtobacterium sp.	JADKRW000000000	Curto sp.	positive	-	C. flaccumfaciens pvar poinsettiae DSM 20149 1.724	-
15	C019	VKM Ac-1796 = NBRC 16393	1993	Centaurea leucophyla, North Caucasus, Russia (1993)	Curtobacterium sp.	JADKRY000000000	Curto sp.	positive	-	C. flaccumfaciens pvar poinsettiae DSM 20149 2.133	-
16	C020	VKM Ac-1395 = NBRC 16388	1993	Festuca rubra, Moscow region, Russia	Curtobacterium sp.	JADKRX000000000	Curto sp.	positive	-	-	-
17	C023	VKM Ac-2889	1993	Seed gall of the Agrostis sp., Sakhalin island, Russia	Curtobacterium sp.	JADKSC000000000	Curto sp.	positive	-	C. flaccumfaciens pvar poinsettiae DSM 20149 2.09	-
18	C024	53149	2018	Mellilotus officinalis, Krasnodar, Russia	Curtobacterium sp.		Curto sp.	positive	-	C. flaccumfaciens pvar poinsettiae DSM 20149 1.812	-
19	C025	53150	2018	Silanim silaus, Krasnodar, Russia	Curtobacterium sp.		Curto sp.	positive	-	C. flaccumfaciens pvar poinsettiae DSM 20149 1.799	-
20	C026	53186	2019	Fágus sp., Peru	Curtobacterium sp.		Curto sp.	positive	-	-	-
21	C027	DL1228	2017	Koeleria talievii (Poaceae), Belgorod region, Russia	Curtobacterium sp.		Curto sp.	positive	-	-	-
22	C028	DL152	2020	Castanea, mole Cameraria orchidella, Moscow	Curtobacterium sp.		Curto sp.	positive	-	C. flaccumfaciens pvar poinsettiae DSM 20149 1.741	-
23	C033	SB26	2021	Soybean	Curtobacterium sp.			positive	positive	-	-
24	C034	SF20	2018	Sunflower, Kursk Region	Curtobacterium sp.			positive	positive	Curtobacterium flaccumfaciens pvar poinsettiae DSM 20149	-
25	C035	SF21	2018	Sunflower, Kursk Region	Curtobacterium sp.		Curto sp.	positive	positive		-
26	C036	SF22	2018	Sunflower, Kursk Region	Curtobacterium sp.			positive	positive	Curtobacterium flaccumfaciens pvar poinsettiae DSM 20149	-
27	C037	SF23	2018	Sunflower, Kursk Region	Curtobacterium sp.		Curto?	positive	positive	C. flaccumfaciens pvar poinsettiae DSM 20149 1.731	-
28	C038	SF24	2018	Sunflower, Kursk Region	Curtobacterium sp.			positive	positive	C. flaccumfaciens pvar poinsettiae DSM 20149 1.763	-
29	C039	SF25	2021	Sunflower, Kursk Region	Curtobacterium sp.			positive	positive	Curtobacterium flaccumfaciens pvar poinsettiae DSM 20149	-
30	C040	SF26	2021	Sunflower, Kursk Region	Curtobacterium sp.			positive	positive	Curtobacterium flaccumfaciens pvar poinsettiae DSM 20149	-
31	C041	Curt1	2021	Tomato	Curtobacterium sp.			positive	positive		-
32	C042	Curt2	2021	Сucumber	Curtobacterium sp.			positive	positive		-
33	C043	Curt3	2021	Tomato	Curtobacterium sp.			positive	positive	C. flaccumfaciens pvar poinsettiae DSM 20149 1.911	-
34	C086	F125-1	2021	Soybean (cv. Kasatka), Ryazan Region, Russia	C. flaccumfaciens pv. flaccumfaciens		Curto sp.	positive	positive	C. flaccumfaciens pvar poinsettiae DSM 20149 1.934	+
35	C087	F125-2	2021	Soybean (cv. Kasatka), Ryazan Region, Russia	C. flaccumfaciens pv. flaccumfaciens		Curto sp.	positive	positive	C. flaccumfaciens pvar poinsettiae DSM 20149 1.755	+
36	C088	F125-3	2021	Soybean (cv. Kasatka), Ryazan Region, Russia	C. flaccumfaciens pv. flaccumfaciens		Curto sp.	positive	positive	C. flaccumfaciens pvar poinsettiae DSM 20149 1.935	+
37	C089	F30-1	2021	Soybean (cv. Dauria). Amur Region, Tambov District, Russia	C. flaccumfaciens pv. flaccumfaciens		Curto sp.	positive	positive	C. flaccumfaciens pvar poinsettiae DSM 20149 1.955	+
38	C090	F30-2	2021	Soybean (cv. Dauria). Amur Region, Tambov District, Russia	C. flaccumfaciens pv. flaccumfaciens		Curto sp.	positive	positive	C. flaccumfaciens pvar poinsettiae DSM 20149 1.868	+
39	C091	F30-3	2021	Soybean (cv. Dauria). Amur Region, Tambov District, Russia	C. flaccumfaciens pv. flaccumfaciens		Curto sp.	positive	positive		+
40	C100	9154	2022	Pisum sativum	C. flaccumfaciens pv. flaccumfaciens		Curto sp.	positive	positive		-
41	C101	Ф63	2022	Pisum sativum	C. flaccumfaciens pv. flaccumfaciens		Curto sp.	positive	positive		+
42	C102	9163	2022	Pisum sativum	C. flaccumfaciens pv. flaccumfaciens		Curto sp.	positive	positive		-
43	C103	53149		VKM				positive		C. flaccumfaciens pvar poinsettiae DSM 20149	-
44	C104	53186		VKM				positive		C. flaccumfaciens pvar poinsettiae DSM 20149	-
45	C105	53203		VKM				positive		C. flaccumfaciens pvar poinsettiae DSM 20149	-
46	C106	52862		VKM				positive	positive	C. flaccumfaciens pvar poinsettiae DSM 20149	-
47	C107	52813		VKM				positive		C. flaccumfaciens pvar poinsettiae DSM 20149	-
48	C108	414DL		VKM				positive	positive	C. flaccumfaciens pvar poinsettiae DSM 20149	-
49	C109	557DL		VKM				positive	positive	C. flaccumfaciens pvar poinsettiae DSM 20149	-
50	C110	412DL		VKM				positive	positive	C. flaccumfaciens pvar poinsettiae DSM 20149	-
51	C111	154DL		VKM				positive	positive	C. flaccumfaciens pvar poinsettiae DSM 20149	-
52	C112	329DL		VKM				positive	positive	C. flaccumfaciens pvar poinsettiae DSM 20149	-
53	C113	415DL		VKM				positive	positive	C. flaccumfaciens pvar poinsettiae DSM 20149	-
54	C114	367DL		VKM				positive	positive	C. flaccumfaciens pvar poinsettiae DSM 20149	-
55	C115	411DL		VKM				positive	positive	C. flaccumfaciens pvar poinsettiae DSM 20149	-
56	C116	575DL		VKM				positive	positive	C. flaccumfaciens pvar poinsettiae DSM 20149	-
57	C117	571DL		VKM				positive	positive	C. flaccumfaciens pvar poinsettiae DSM 20149	-
58	C118	332DL		VKM				positive	positive	C. flaccumfaciens pvar poinsettiae DSM 20149	-
59	C119	53223		VKM				positive	positive	C. flaccumfaciens pvar poinsettiae DSM 20149	-
60	C120	53217		VKM				positive	positive	C. flaccumfaciens pvar poinsettiae DSM 20149	-
61	C121	53256		VKM				positive	positive	C. flaccumfaciens pvar poinsettiae DSM 20149	-
62	C122	144DL		VKM				positive	positive	C. flaccumfaciens pvar poinsettiae DSM 20149	-
63	C123	570DL		VKM				positive	positive	C. flaccumfaciens pvar poinsettiae DSM 20149	-
64	C124	53196		VKM				positive		C. flaccumfaciens pvar poinsettiae DSM 20149	-
65	C125	39265		VKM				positive		C. flaccumfaciens pvar poinsettiae DSM 20149	-
66	C126	152DL		VKM				positive		C. flaccumfaciens pvar poinsettiae DSM 20149	-
67	C127	404DL		VKM				positive		C. flaccumfaciens pvar poinsettiae DSM 20149	-
68	C128	52810		VKM				positive		C. flaccumfaciens pvar poinsettiae DSM 20149	-
69	C129	53150		VKM				positive	positive	C. flaccumfaciens pvar poinsettiae DSM 20149	-
70	C130	400DL		VKM				positive	positive	C. flaccumfaciens pvar poinsettiae DSM 20149	+
71	C131	53257		VKM				positive		C. flaccumfaciens pvar poinsettiae DSM 20149	-
72	C132	53260		VKM				positive		C. flaccumfaciens pvar poinsettiae DSM 20149	-
73	C133	53258		VKM				positive	positive	C. flaccumfaciens pvar poinsettiae DSM 20149	-
74	C134	52809		VKM				positive		C. flaccumfaciens pvar poinsettiae DSM 20150	-
75	Bradyrhizobium japonicum	Semia 5080		Haikout Super ®							-
76	Bradyrhizobium japonicum	Semia 5079		Atuva®							-
77	Bradyrhizobium japonicum	532 C		Histick® Soy							-
78	Bradyrhizobium japonicum	MC09		Planteco ® Soy							-
