# Supplementary material for: Ayka, a Novel Curtobacterium Bacteriophage, Provides Protection against Soybean Bacterial Wilt and Tan Spot
Source: Int J Mol Sci. 2022 Sep 18;23(18):10913. doi: 10.3390/ijms231810913 (PMC9502298; doi:10.3390/ijms231810913)
Supplement: Supplementary file 1 [file ijms-23-10913-s001.zip › Supplementary Table S2.xlsx]

## Sheet: Curtobacterium phage Ayka Annot
Gene #	Gene Product	Minimum	Maximum	Length	Direction
1	ssDNA binding protein	586	1125	540	forward
2	terminal protein	1347	2126	780	forward
3	DNA polymerase type B	2162	3877	1716	forward
4	hypothetical protein	3953	4189	237	forward
5	scaffolding protein	4385	4738	354	forward
6	major capsid protein	4752	6200	1449	forward
7	distal tail knob	6212	8446	2235	forward
8	connector protein	8443	9387	945	forward
9	proximal tail tube connector protein	9384	10079	696	forward
10	tail spike protein	10076	11782	1707	forward
11	endolysin	11782	12438	657	forward
12	tail associated lysin	12496	13650	1155	forward
13	DNA encapsidation ATPase	13647	14720	1074	forward
14	holin A	14816	15136	321	forward
15	holin B	15114	15371	258	forward
16	tail needle protein	15364	16824	1461	forward
17	hypothetical protein	16844	16957	114	forward
18	hypothetical protein	17062	17322	261	forward
19	hypothetical protein	17334	17456	123	forward
20	hypothetical protein	17456	17677	222	forward
21	hypothetical protein	17804	17953	150	forward
22	hypothetical protein	18058	18303	246	forward
